# Supplementary material for: Gluteal Propeller Perforator Flaps: A Paradigm Shift in Abdominoperineal Amputation Reconstruction
Source: J Clin Med. 2023 Jun 13;12(12):4014. doi: 10.3390/jcm12124014 (PMC10299709; doi:10.3390/jcm12124014)
Supplement: Supplementary file 1 [file jcm-12-04014-s001.zip]

Archive with 2 entries (2 files):
- VIDEO S1.  SGAP perforator detection.mp4
- VIDEO S2. SGAP flap harvesting.mp4
